# Supplementary material for: The influences of walking, running and stair activity on knee articular cartilage: Quantitative MRI using T1 rho and T2 mapping
Source: PLoS One. 2017 Nov 14;12(11):e0187008. doi: 10.1371/journal.pone.0187008 (PMC5685565; doi:10.1371/journal.pone.0187008)
Supplement: S1 Table — (XLS) [file pone.0187008.s001.xls]

## Sheet: 修改后运动信息
Participants	Sex	Age(Y)	BMI	Speed(walking, Km/h)	Calories(Kcal)	Speed(running, Km/h)	Calories(Kcal)	Stride frequency(stair activity, strides/min)	Calories(Kcal)
1	F	26	21.23	6	180.95	11.32	332.5	121	225.8
2	M	29	22.77	6	180.95	10.64	321.8	100	198.6
3	M	28	20.83	6.21	187.95	10.84	327.2	105	196.2
4	F	26	20.31	5.82	176.1	10.6	325.6	116	196.2
5	M	27	18.38	5.43	164.4	11.16	337.6	119	207
6	M	25	19.96	6.6	199.2	11.52	347.8	111	200.4
7	M	24	20.76	5.58	168.45	10.72	323.6	124	231.8
8	M	26	24.77	5.43	164.4	9.8	295.8	110	259
9	F	23	20.7	6.12	184.8	8.36	252.4	115	200.4
10	M	25	21.6	6.72	202.8	11.28	340.6	118	257.2
11	M	30	22.46	5.7	172.05	8.44	254.8	122	205.8
12	M	26	21.47	5.22	157.5	10.8	326	103	186.6
13	F	25	19.29	5.22	157.95	11.08	335.2	108	202.8
14	F	26	21.09	6.99	211.05	10.08	305	114	205.8
15	F	25	18.75	7.32	220.95	10.4	330	103	185.4
16	F	25	20	6.9	208.8	10.36	313.4	111	193.8
17	M	26	20.01	4.86	146.7	11.64	339.9	100	210
18	F	24	18.83	6.57	198.75	9.36	283.2	131	230.4
19	F	24	18.14	6.96	210.15	10.08	305	104	207
20	F	24	19.14	7.38	223.2	9.72	293.4	116	217.4
21	F	24	19.13	5.67	171.15	11.4	344.8	110	199.8
22	F	23	16.02	6.75	204.3	10.16	306.8	107	212
23	M	24	21.01	6.33	191.55	9.12	275.4	104	182.4
