# Supplementary material for: The influences of walking, running and stair activity on knee articular cartilage: Quantitative MRI using T1 rho and T2 mapping
Source: PLoS One. 2017 Nov 14;12(11):e0187008. doi: 10.1371/journal.pone.0187008 (PMC5685565; doi:10.1371/journal.pone.0187008)
Supplement: S2 Table — (XLS) [file pone.0187008.s002.xls]

## Sheet: 修改后髌、滑车软骨T1 rho
T1 rho values of patellofemoral cartilage in rest, walking, running and stair activity
Participants	Activities	Superficial layer of PC (ms)			Deep layer of PC (ms)			TC (ms)
		Medial part	Middle part	Lateral part	Medial part	Middle part	Lateral part	Medial part	Middle part	Lateral part
1	1	47.062	46.938	49.5	44.35	39.5	43.938	40.875	46.95	47.125
1	2	46.062	45.062	45.8	43.35	38.5	41.5	38.062	44.25	45.8
1	3	45.125	40.5	43.9	40.4	32.75	39.5	35	40.95	43
1	4	45.56	41.12	41.562	41.8	35.062	40.5	37.438	41.625	42.438
2	1	46.889	46.5	46.778	34.667	33.333	31.667	43.98	44.75	48.312
2	2	46.688	45.75	46	34.25	33.062	31.625	43.812	43.25	47.188
2	3	46.25	43	45.111	33.333	32.222	31.917	40.688	43.125	45.188
2	4	45.111	44.667	40.583	30.417	32.778	29.556	39.16	39.933	42.95
3	1	46	47.188	49.188	43.9	39.55	37.188	43	45.867	46.45
3	2	45.812	47.8	47.062	41.65	37.1	35.062	41.55	43.262	43.688
3	3	44.562	45.35	44.375	38.375	32.062	34.5	38	38.12	37.467
3	4	43.85	43.688	41.938	30.5	31.625	31.188	38.111	38.763	37.633
4	1	47.888	47.562	48.75	35.5	37.312	36.125	40.5	41.2	45.9
4	2	46.85	46.562	47	36	35	37.35	39.367	41.1	44.028
4	3	45.15	45.45	46.875	36.52	33.25	37.3	39.367	41.37	42.6
4	4	45.375	44.812	44.824	35.05	32.65	32	39.68	40.167	41.44
5	1	47.375	49.625	49.85	33.688	34.4	34.438	43.861	46.52	47.933
5	2	46.25	48.812	47.125	36.25	36.125	34.05	42.16	44.72	45.567
5	3	45.312	47.76	45.125	36.312	36.688	31.25	40.733	42.111	44.64
5	4	45.875	44.688	44.812	37.312	34.688	31.76	39.633	38.6	42.68
6	1	46.333	48.889	49.111	36.667	42.5	38	43.7	46.12	45.233
6	2	46.062	47.889	46.111	34.667	38.25	33	42.194	43.267	42.367
6	3	43.25	42.688	43.875	31.562	31.55	31.812	38.25	39.889	40.533
6	4	42.438	43.8	42.5	30	30.05	30.375	36.833	39.08	38.367
7	1	46.125	48.688	49.188	30.5	34	34.8	43.4	45.366	44.4
7	2	44.2	46	46	30.625	35.8	34.688	43.4	43.8	42.25
7	3	40.9	43.333	44.133	30.867	35.278	32.88	40.633	44.444	39.194
7	4	41.333	43.667	43.9	31.528	31.48	30.533	38.5	39.767	37.8
8	1	47.812	47.188	49.75	31.8	32.188	33.2	46.3	47.848	45.414
8	2	47.75	46.9	46.2	30	31.562	32	45.5	46.462	43.767
8	3	42	44.733	43.8	28.8	28.72	31.667	42.967	45.2	41.867
8	4	41.84	43.92	41.56	29.233	29.1	33.4	40.212	42.343	40.848
9	1	43.76	45.633	47.278	33.12	33.5	33.333	37.433	39.7	40.48
9	2	42.68	43.52	44.778	33.333	32.367	32.12	36.2	39.9	38.92
9	3	39.8	40.828	40.88	32.433	28.733	30.76	34.083	39.84	35.8
9	4	38.033	35.9	38.528	33.333	30.2	32.639	34.32	38.933	36.2
10	1	44.5	46.36	49.68	33.32	31.84	37.833	42.611	45.081	43.767
10	2	43.16	44.25	45.36	33.611	31.833	36.867	41.606	43.727	41.588
10	3	37.92	39.417	42.12	33.767	31.5	35.267	40.143	41.838	39.686
10	4	39.444	39.52	40.733	31.667	29.167	32.806	39.333	41.9	38.886
11	1	46.033	48.76	49.767	32.12	37.806	36.944	47.52	46.667	48.2
11	2	45.389	46.36	46.32	33.48	36.567	35.56	46.3	45.633	46.767
11	3	43.08	44.88	44.92	34.767	33.5	33	44.76	43	46.55
11	4	41.033	43.367	41.972	34.5	33.48	32.806	42.733	43.2	45.088
12	1	45.267	47.367	48.5	33.04	33.48	34.633	45.967	48.767	47.1
12	2	45.1	45.08	45.867	33.48	33.767	33.4	43.875	44.541	43.575
12	3	46.233	42.028	42.76	36.84	34.967	33.111	37.2	37.914	39.118
12	4	44.111	42	41.32	30.3	33.467	32.167	37.083	39.056	38.48
13	1	45.167	48.2	49.833	41.028	39.7	42.6	43.694	49.111	48.1
13	2	44.24	46.16	46.04	37.333	37	39.667	42.389	47.067	46.806
13	3	43.433	44.32	43.8	32.233	37.694	36.767	39.639	45	45.533
13	4	42.367	43.583	41.361	33.08	34.433	37.72	44.394	42.543	42.583
14	1	46.167	49.167	46.64	35.833	34.833	35.44	40.556	45	49.667
14	2	45.533	47.08	44	35.417	33.333	34.64	38.8	43.806	45.333
14	3	43.167	44.267	42.24	36.083	30.8	34.8	34.972	42.72	43.667
14	4	40.76	41.917	38.9	29.944	33.2	30.9	36.5	42.333	41.5
15	1	42.5	44.833	48.667	32.867	32.5	34.5	43.278	43.72	47.5
15	2	41.1	43.633	45.167	31	32.2	33.9	41.167	41.88	43.133
15	3	41.375	43.4	44	29.375	31.562	31.75	38.2	41.367	40.267
15	4	41	40.062	41.062	28.75	32.3	33.88	36.933	40.48	39.1
16	1	46.233	45.133	49.92	37.611	42	39.056	43.367	45.28	45.84
16	2	45.967	43.16	47.972	35.972	39.806	36.1	42.933	44.528	44.972
16	3	44.28	43.472	45.472	35	36.033	33.5	41.533	44.1	42.2
16	4	43.5	43.5	43.16	31.333	35	32.84	38.871	40	40.533
17	1	46.972	45.388	50.5	38.6	38.933	42.733	39.304	44.588	46.267
17	2	44.091	43.545	48.273	36.818	36.567	39.925	38.417	42.867	44.242
17	3	42.886	41.027	44.333	35.727	33.697	35.5	36.067	41.6	41.625
17	4	42.722	41.9	43.733	34.667	32.933	34.333	35.943	40.588	40.848
18	1	41.306	42.944	46.333	30.233	34.111	33.88	40.233	42	43.944
18	2	41	41.967	44.361	31.44	33.556	32.833	39.84	41.444	42.139
18	3	40.32	40.4	42.944	31.333	32.75	31.933	38.64	40.933	40.933
18	4	38.5	39.433	40.417	32.233	31.917	31.306	37.56	40.8	39.893
19	1	42.278	45.933	49.28	33.167	32.467	33.9	41.361	46.4	46.222
19	2	41.667	43.6	46.417	32.08	32.92	32.433	41.222	44.167	43.611
19	3	40.267	41.16	44.3	30.267	32.367	32.6	41.32	43.222	43.25
19	4	40.556	40.44	42.567	30.467	30.7	32.2	39	42.269	41.3
20	1	41.233	42.233	48.48	31.48	32.96	35.7	37.04	39.889	45.25
20	2	40.36	40.528	44.133	31.2	32.7	33.367	37.667	39.12	42.5
20	3	40.067	39.64	42.6	31.12	31.167	32.333	36.938	38	42.357
20	4	39.389	38.76	41.8	31.2	31	31.917	36	39.938	41.643
21	1	43.367	46.833	50.6	33	32.36	37	40.722	48.32	47.862
21	2	41.6	45.333	48.7	32.567	32.35	37.333	39.867	46.32	45.44
21	3	40.472	43.067	45.8	30.306	31.833	36.84	38.417	44.133	44.833
21	4	40.167	43.667	44.067	31.08	31.067	34.8	38.667	43.083	43.5
22	1	41.139	45.5	47.6	30.36	33	36.6	38.438	40.75	44.938
22	2	40.933	42.28	44.76	30.6	31.84	34.778	37	38.12	41.433
22	3	39.667	39.633	42.611	31	31.8	33.944	37.2	38.8	39.5
22	4	39	39.433	41.111	30.944	30.4	33	37.667	38.4	39.772
23	1	41.767	44.92	47.139	33.639	31.5	35	41.667	43	45.12
23	2	41.417	43.72	45.04	31.167	31	34.333	40.733	41.1	42.433
23	3	40.944	42.667	43.722	30.04	30.467	34.133	40.471	40.12	41.7
23	4	40.3	42.528	42.2	28.533	30.72	33.933	38.92	40.84	40.4
Annotation: 1 Rest, 2 walking, 3 running, 4 stair activity
