# Supplementary material for: The influences of walking, running and stair activity on knee articular cartilage: Quantitative MRI using T1 rho and T2 mapping
Source: PLoS One. 2017 Nov 14;12(11):e0187008. doi: 10.1371/journal.pone.0187008 (PMC5685565; doi:10.1371/journal.pone.0187008)
Supplement: S3 Table — (XLS) [file pone.0187008.s003.xls]

## Sheet: 修改后髌、滑车软骨T2 mapping
T2 values of patellofemoral cartilage in rest, walking, running and stair activity
Participants	Activities	Superficial layer of PC (ms)			Deep layer of PC (ms)			TC (ms)
		Medial part	Middle part	Lateral part	Medial part	Middle part	Lateral part	Medial part	Middle part	Lateral part
1	1	45.333	46.444	46.417	37.222	37.444	34.888	40.75	45.72	49.5
1	2	43.188	44	43.062	36.562	35.5	33.75	40.188	44.625	47.062
1	3	42.188	40.812	41.6	32.5	29.562	32.7	41.438	43.5	44.125
1	4	40.812	40.438	39.125	36.438	33.938	31.75	39.72	43.312	41.188
2	1	44.312	42.812	43.188	29.312	32.938	32.375	41.7	43.892	48.375
2	2	42.188	41.688	42.125	29.562	31.25	30.25	40.4	42.417	44.7
2	3	40.062	41.375	40.688	29.85	30.875	28.1	38.625	41.143	42.625
2	4	39.25	38.812	41.16	29.375	30.75	29.75	36.312	42.929	41.625
3	1	43.5	43.562	43.838	31.125	30.812	31	45.938	49.4	46
3	2	42.5	43.3	41.188	30.5	29.9	31.125	42.9	43.444	42.05
3	3	41.6	43.25	40.688	28.8	28.688	29.062	38.056	40.767	40.517
3	4	42.688	41.938	40.25	30.25	30.312	29.188	40.861	39.657	40.32
4	1	44.44	46.35	46.438	31.88	31	33.7	43.417	43.143	48.5
4	2	43.1	43.15	44.25	32.05	30.812	33.45	42.772	42.64	46.08
4	3	42.188	41.562	42.688	34.688	28.938	32.938	40.433	40.733	44.867
4	4	40.438	39.45	37.05	30.25	30.188	32.28	39.8	39.067	41.933
5	1	42.75	45.438	46.375	33.688	32.062	31.3	44.9	49.92	48.389
5	2	42.438	44.5	44.5	32.75	31.2	30.125	44.567	49.167	47.889
5	3	42.938	43.25	42.688	30.688	31.375	29.188	45.6	48.32	46.267
5	4	42.95	44.4	41	31.062	32.65	28.938	44.111	47.722	45.8
6	1	45.062	44.312	48.812	31.812	31.062	28.875	42.861	43.5	47.31
6	2	43.2	42.812	45.25	29.55	30.88	27.65	41.533	42.48	45.8
6	3	41	40.75	43.375	29.5	33.438	30.15	40.48	42.967	43.32
6	4	40.688	40.938	40.625	28.062	28.812	30.5	41.833	41.833	42.12
7	1	43.733	41.75	46.806	27.8	33.433	29.972	42.125	43.114	40.152
7	2	42.625	42.3	45	29	31.188	29.812	42.861	41.667	39.417
7	3	39.806	44.944	44.2	28.139	28.533	30.4	42.667	41.973	37.054
7	4	40.133	39.7	41.7	30.267	29.28	30.44	40.5	40.656	36.303
8	1	41.867	41.9	43.3	29.417	27.933	29.833	43.697	45.667	42.676
8	2	41.433	41.694	42.733	28.639	29.233	29.12	43.057	45.743	42.243
8	3	41.96	42.16	42.5	28.2	30.143	31.8	44.028	45.028	42.1
8	4	39.389	40.917	39.24	30.16	31.139	30.233	38.405	44.571	42.139
9	1	40.15	37.375	41.688	28.5	31.125	31.938	35.767	39.24	41.917
9	2	39.367	35.133	38.433	28.633	29.267	30.24	35.3	39.033	40.033
9	3	37.7	33.167	35.72	27.933	28.083	28.8	33.633	39.361	38.44
9	4	35.733	33.767	31.917	27.267	29.9	29.12	34.139	40.133	38.233
10	1	41.257	41.824	44.143	27.405	30.212	30.343	39.917	45.788	41.853
10	2	38.04	39.833	41.067	28.25	29.467	30.567	39.711	42.118	39.333
10	3	35.833	37.88	36.667	29.833	28.333	31.833	38.758	38.675	37.788
10	4	35.882	37.371	36.829	30.424	28.029	31.694	38.432	38.433	36.529
11	1	44.361	42.12	47.333	29.889	31.778	31.533	45.861	46.12	46.111
11	2	42.68	42	43.033	29.314	31.833	31.139	43.333	45.639	45.278
11	3	39	41.056	40.167	28.167	33.639	32.033	41.5	43.96	44.4
11	4	38.9	42.4	40.967	29.96	30.972	30.389	42.733	44.2	44.2
12	1	41.84	41.033	45.611	31.7	30.333	32.933	44.5	45.667	43.543
12	2	40.8	40.333	42.933	30.6	29	30.24	39.595	40.5	40.788
12	3	38.133	39.2	39.767	28.7	29.379	30.444	35.7	39.242	38.229
12	4	38.2	39.8	39.767	32.4	29.083	30.56	36.967	39.633	39.48
13	1	46.486	46.514	47.4	31.406	34.406	35.925	41.844	47.543	49.139
13	2	44.64	44.16	46.72	30.567	32	36.033	40.061	46.636	47.03
13	3	42.5	42.9	45.455	30.061	32.875	36.364	39.706	45.257	44.533
13	4	41.939	42.657	41.171	30.771	31.97	36.029	38.811	44.485	44.743
14	1	43.389	45.72	45.4	32.5	33.667	35.306	38.324	44.8	48.7
14	2	41.2	42.472	42.303	31.119	33.314	34.7	36.706	43.595	45.333
14	3	39.364	40.946	39.909	29.636	34.273	34.029	35.167	43.057	44.914
14	4	36.9	38.75	37.28	28.583	29.6	32.233	35.321	42.703	43.212
15	1	44.72	43.25	46.333	33.633	30.769	28.88	37.515	45.794	46.061
15	2	43.562	40.4	43.25	30.8	29.2	28.125	36.033	42.4	44.92
15	3	40.233	40.033	39.933	28.278	29.4	28.433	36.5	40.733	43.967
15	4	38.333	39.528	39.48	29.9	30.667	27.6	36.233	39.6	41.933
16	1	38.938	43.433	46.467	30.16	36.333	30.967	40.944	50.633	47.32
16	2	38.484	41.611	43.875	30.867	34	30.12	39.967	48.3	46.32
16	3	38.633	38.92	43.5	33.028	32.933	30.267	39.5	45.44	44.233
16	4	37.24	39.267	40.5	33.944	32.067	29.12	37.1	43.867	41.5
17	1	42.08	40.6	47.633	32.833	31	35.833	38.2	40.633	42.028
17	2	42.054	39.656	44.351	32.152	31.394	34.375	37.967	39.545	40.778
17	3	41.382	37.233	41.919	32.946	31.784	33.727	36.758	38.459	39.371
17	4	39.676	38.118	40.125	30.514	30.667	32.727	35.636	38.914	37.865
18	1	39.472	40.04	43.2	30.833	32.444	31.467	37.182	43.394	44.071
18	2	38.8	39.72	41.84	29.467	31.12	29.467	37	43.24	43.4
18	3	37.467	39.306	40.222	27.88	31.778	30.467	36.848	42	42.5
18	4	37.8	38.639	39.067	29.16	30.48	31.567	36.967	41.139	41.5
19	1	35.4	38.04	40.5	27.972	27.24	32.36	39.6	47.32	48.16
19	2	35.96	38.639	39.84	29.6	29	31.833	39.2	46.033	46.694
19	3	35	37.333	38.033	30.2	31.467	31.68	39.233	45.533	45.067
19	4	34.933	37.04	37.767	27.68	30.76	30.556	37.588	43.028	43.52
20	1	34.367	38.1	44.5	29.5	29.8	30	34.706	39.267	43.5
20	2	35.633	37.6	41	28.875	29.312	29.806	33.35	38.938	42
20	3	35	36.133	40.556	29.5	30.633	30.733	33.55	37.938	39.5
20	4	34.952	36.467	39.7	28.333	28.2	30.967	33.9	37.8	38.375
21	1	39.6	41.84	43.3	31.333	31.48	33.2	37.24	45.567	46.367
21	2	38.806	40	42.333	29.433	30.833	32.667	37.033	43.867	44
21	3	37.48	39.5	41.08	29.667	31.556	32	37.533	44.08	43.028
21	4	37.44	39.933	40.75	29.867	30.528	31.4	37.133	41.833	42.48
22	1	37.733	39.32	41.033	29.16	30.806	30.139	37.5	40.062	44.25
22	2	36.889	39.194	39.733	29.111	30.861	30.083	36.806	39	42.433
22	3	36.667	37.9	38.6	28.833	29.367	30.5	36.458	38.56	41.25
22	4	36.8	36.567	37.72	28.68	30.067	29.533	36.7	38.9	41.833
23	1	38	40.5	41.7	30.36	30.4	30.96	38.367	43.65	45
23	2	37.44	39.139	41.233	28.88	29.84	30.96	38.55	42.938	44.267
23	3	38.48	39.9	40.611	29.433	29.567	30.32	37.52	42.4	43
23	4	37.52	39.278	39.133	28.933	29.233	30.333	37.1	42.2	42.7
Annotation: 1 Rest, 2 walking, 3 running, 4 stair activity
