# Supplementary material for: The influences of walking, running and stair activity on knee articular cartilage: Quantitative MRI using T1 rho and T2 mapping
Source: PLoS One. 2017 Nov 14;12(11):e0187008. doi: 10.1371/journal.pone.0187008 (PMC5685565; doi:10.1371/journal.pone.0187008)
Supplement: S4 Table — (XLS) [file pone.0187008.s004.xls]

## Sheet: 修改后股骨、胫骨软骨T1 rho
T1 rho values of tibiofemoral cartilage in rest, walking, running and stair activity
Participants	Activities	MFC (ms)				MTC (ms)			LFC (ms)				LTC (ms)
		Anterior part	Middle part	Posterior part	PMFC	Anterior part	Middle part	Posterior part	Anterior part	Middle part	Posterior part	PLFC	Anterior part	Middle part	Posterior part
1	1	44.567	43.8	44.24	42.72	41.917	42.72	42.833	35.367	41.9	42.2	47	32.567	38.267	38.767
1	2	42.76	42.333	43.267	42.567	40.139	41.167	41.722	35.75	43.75	41.944	43.533	31.667	36.6	37.32
1	3	39.867	40.889	43.72	40.694	39.68	38.333	38.1	35.833	43.24	41.167	37.067	31.133	35.4	36.8
1	4	37.733	37.933	41	28.76	37.8	38.361	36.233	34.88	38.2	41.8	41.367	26.5	34.133	34.444
2	1	36.3	38	45.667	41.4	37.7	35	37.833	40	40.135	45.333	43.081	37.595	30.649	36.818
2	2	36.457	38.686	45.333	41.242	36.472	35.514	35.229	43.033	40.5	44.1	50.033	36.7	30.133	34.5
2	3	36.84	36.194	41.778	40.8	36.278	35.8	33.4	45.5	42.56	43.806	51.24	36.767	30.72	31.733
2	4	30.033	39.44	43.4	42.6	33.433	35.5	34.306	40.4	39.361	41.56	45.44	34.5	28.88	31.553
3	1	40.833	45.75	49.375	43.389	39.806	39.657	35.75	40.722	38.132	47.2	37.2	37.25	38.8	34.5
3	2	38.281	41.543	45.758	45.406	37.531	37.727	34.121	39.257	37.229	46.325	39.575	35.375	36.057	34
3	3	36.639	36.686	40.7	44.697	33.333	35.629	32.656	39.892	37.325	40.758	39.162	34.286	35.533	33.839
3	4	33.514	39.029	45	46	36.061	37.377	32.189	30.714	36.943	48.03	46.933	31.568	34.133	32.432
4	1	41.257	40.033	40.6	43.667	36.24	38.76	38.8	40.567	44.1	44.2	34.36	32.8	34.167	36.222
4	2	39.472	37.611	43.806	42.139	35.833	36.88	36.933	40.267	40.8	40.5	33.133	34.167	32.24	33.3
4	3	37.28	32.167	44.778	37.7	31.467	35.6	35.361	40.306	38.806	29.16	37.333	31.9	29.972	33.222
4	4	38.44	35.9	41.444	46.92	37.72	36.24	35.367	35.9	36	44.84	36.389	36.533	31.467	32.267
5	1	42.639	45.367	45.133	45	39.833	38.694	40.3	39.419	44.526	48.5	38.444	36.629	39.895	38.895
5	2	41.4	43.1	42.533	37.222	37.8	35.694	37.56	39.675	42.917	45.775	37.8	36.343	37.286	35.257
5	3	40.829	43.114	39.686	43.606	38.556	33.6	35.121	37	41.378	41.606	38.606	37.061	35.633	35.061
5	4	39.343	42.861	42.314	36.342	36.727	33.103	36.091	39.033	40	40.3	37.649	35.091	33.812	33.329
6	1	43.167	40.6	46.333	34.9	41.1	35.967	42.88	41.533	41.767	44.467	43.3	34.68	36	31.555
6	2	41.5	39.394	42.314	38.75	37.121	34.857	37.917	40.909	38.4	43.576	41.2	34.848	32.027	29.676
6	3	37.455	37.212	36.242	32.971	34.636	36.543	30.576	45.861	36.433	43.361	45.133	34.967	30.567	29.028
6	4	33.343	35.029	42.515	35.829	35.515	29.306	30.167	42.062	36.375	42.486	42	30.4	32.973	30.657
7	1	40.111	37.882	42.767	43.04	35.306	38.222	37.567	47.12	41.333	43.033	38.84	34.4	35.139	39.533
7	2	40.033	36.8	40.633	45.48	33.788	35	36.68	43.467	40.694	42.056	39.032	38.133	35.6	38.083
7	3	41.68	36.733	40.08	39.333	33.2	35.833	34.75	40.9	36.1	39.36	36.139	37.067	36.583	36.333
7	4	42.972	40.44	39.694	37.4	38.867	34.6	34.667	39.933	37.56	41.9	34.633	37.08	34.333	33.75
8	1	34.912	41.394	41.636	41.914	37.424	33.314	38.061	39.2	44.286	45.812	37.515	40.229	34.545	40.657
8	2	34.861	40.576	46.5	45.9	37.933	35.233	37	39.16	45.733	45.2	36.4	39.833	33.888	38.778
8	3	34.867	32.4	45.567	46.233	38.483	37.6	35.16	42.829	45.4	45.6	49.68	37.433	32.433	37.472
8	4	35.767	41.96	47.28	40.16	38.367	29	33.28	42.5	43.194	41.067	34.92	34.267	30.6	36.767
9	1	40.64	37.9	42.533	35.033	37.778	37.633	39.733	38.933	40.1	39.133	39.6	37.067	34.88	35.722
9	2	39.139	40.567	42.8	38.167	37.8	36.2	36	38.5	39.4	38.733	31.833	37.5	33.92	33.8
9	3	36.061	41.4	41.633	42.32	38.52	33.12	32.6	39.556	38.133	37.028	38.84	39.861	35.6	30.472
9	4	40.552	38.861	42.68	35.2	39.5	34.4	33.267	37.917	33.722	37.655	34.067	35.111	31.6	31.444
10	1	45.027	43.838	45.257	39.135	43.135	44.533	43.156	38.3	44.526	48.229	39.375	40.973	40.975	39.056
10	2	41.4	41.353	43.583	42.219	40.719	41.455	39.171	39.086	39.081	48.636	38.767	40.242	39.967	37.892
10	3	38.469	39.081	41.389	45.771	34.2	40.175	35.686	38.727	41.324	48.457	32.469	39.914	37.788	36.5
10	4	36.909	43.364	42.667	43.485	37.188	40.188	36.758	39.485	39.6	47.455	33.8	36.925	38.351	37.515
11	1	42.865	41	47.091	40.844	39.829	42.094	41.657	44.242	42.333	45.057	35.697	35.765	38.459	39.939
11	2	41.324	40.969	46.371	40.486	38.121	39.4	39.351	43.4	40.939	43.152	37.8	35.378	36.657	37.781
11	3	40.394	40.778	39.25	42.486	34.194	36.944	37.4	42.9	39.212	39.3	38.9	33.833	33.811	35.6
11	4	40.161	37.286	42.636	35	37.848	36.086	35.343	38.543	36.5	42.666	29.459	36.394	34.062	35.939
12	1	43.303	41.667	44.649	40.892	40.703	41	40.892	39.5	42.85	49.879	43.892	37.371	40.778	39.771
12	2	41.625	41.081	43.486	39.057	40.771	39.333	38.919	37.091	41.3	47.914	42.656	36.686	39	38.457
12	3	35.914	37.697	40.875	42.4	42.297	37.889	35.758	38.297	39.606	42.121	47.829	35.152	36	37.485
12	4	36.061	41.152	38.697	39.152	36.862	34.382	36.812	36.912	38.5	47.03	41.389	35	36.118	35.242
13	1	42.6	48.457	47.758	49.767	39.171	40.162	43.594	35.382	42.846	46.853	38.6	42.788	40.97	37.4
13	2	41.367	44.622	45.688	43.833	38.061	38.879	41.212	35.212	41.094	45.906	34.229	41.811	39.625	37.576
13	3	40.75	38.25	42.286	46.5	37.03	37.833	39.865	36.4	39.735	44.486	36.529	39.879	39.156	36.944
13	4	38.6	40.771	40.919	45.03	37.667	38.152	38	37.918	40.514	46.457	34.906	39.784	38.844	37.971
14	1	39.061	42.757	47.167	43.212	43.545	40.781	41.543	44.029	44.424	47.568	42.8	38.686	39.216	38.743
14	2	40.121	41.594	44.595	40.9	41.576	39.649	39.97	40.081	42.939	46.703	45.054	37.743	39.125	38.939
14	3	39.405	45.033	43.424	38.091	39.278	39.514	38.121	38.7	41.743	45.4	37.27	37.515	39.394	38.556
14	4	41.212	40.222	40.15	42.917	37.676	37.562	36.575	38.816	42.838	43.382	49.375	38.629	37.061	34.533
15	1	40.27	44.182	42.515	43.303	38.162	38.514	42.27	39.182	40.121	41.061	30.865	34.781	38.939	39.909
15	2	38.571	40.425	40.086	42.758	37.094	36.714	38.167	37.467	38.767	40.533	32.083	33.1	36.533	38.888
15	3	37.528	36.944	37.973	42.029	34.114	35.353	36.139	35.206	37.194	39.091	31.967	32.471	35.667	36.15
15	4	37.553	37.571	39.486	42.188	39.829	38.029	34.622	34.371	35.025	40.321	35.606	27.606	34.03	35.9
16	1	41.667	43.606	46.091	40.879	40.133	41.133	40.967	39.133	39.351	47.9	44.1	43.2	39	39.1
16	2	40.562	40.524	43.242	39.135	40.139	39.405	39.167	38.633	38.086	44.775	31.697	41.606	38.636	38.914
16	3	39.323	37.848	40.649	43.486	38.838	37.853	39.27	36	38.086	38.514	32.886	38.062	36.686	37.515
16	4	36.333	36.528	39.656	36.703	34	35.194	36	39.958	35.219	44.108	37.971	36	35.212	36.188
17	1	45.2	41.688	40.054	49.378	39.852	38.784	39.188	45.647	41.206	45.605	36.061	37.182	39.9	37.441
17	2	42.371	40.303	39.467	41.73	38.429	38.606	37.838	41.588	39.919	43.758	37.273	37.364	38.528	36.649
17	3	39.306	38.576	38.432	38.394	36.265	38.7	36.7	38.833	38.914	45.031	35.812	37.7	37.406	37.778
17	4	37.45	36.316	38.432	42.475	36.629	38.389	35	38.633	37.6	40.135	36.892	36.294	37.545	36.75
18	1	43.972	42.767	43.44	40.778	39.6	40.233	39.083	41.25	38.833	41.72	35.528	38.567	37.033	38.08
18	2	41.486	40.5	39.812	39.541	39.167	38.429	37.97	39.029	38.919	39.314	32	37.605	37.405	38.545
18	3	39.095	38.625	38.375	36.242	38.9	36.297	36.594	38.28	35.3	37	38	37.533	37.389	37.9
18	4	39.8	39.1	36.778	38.091	38.808	38.108	34.207	37.297	38.8	40.4	31.545	37.167	35.725	36.571
19	1	34.467	41.946	41.733	45.057	38.405	38.697	39.459	37.875	38.412	47.838	46.767	39.212	39.108	39.97
19	2	36.455	39.278	39.161	42.778	38.167	37.649	36.167	37.786	36.091	43	36.029	38.939	38.438	38.656
19	3	38.774	35.636	38.394	38.323	37.76	37.412	35.121	36.6	35.667	40	37.784	37.85	36.939	37
19	4	38.568	37.812	37.121	41.636	37.303	38.531	35.545	37.056	35.4	37.05	39.844	36.2	36.829	37.784
20	1	39.636	37.44	43.784	38.2	37.892	38.925	39.583	42.885	38.378	40.857	35.118	34.1	34.091	37.053
20	2	39.75	37.727	40.419	35.667	36.636	38.445	37.976	40	38.286	39.703	33.067	34.394	33.667	36.632
20	3	39.25	36.417	38.722	41.486	36.139	36.525	35.892	40.273	38.242	38.176	34.579	33.528	32.611	35.55
20	4	38.65	37.343	39.788	38.514	36.167	36.297	36.067	39.52	38.688	35.676	33	34.243	32.595	35.969
21	1	39.154	38.714	42.031	41.676	37.378	38.97	40.095	39.615	39.857	46.515	42.371	37.257	39.675	39.656
21	2	38.727	38.485	41.657	41.417	36.622	38.375	38.303	38.424	38.444	44.143	37.727	37.027	38.182	38.147
21	3	38.037	38.719	38.743	41.091	35.325	38.025	37.733	38.52	37.722	41.167	42.475	36.697	37.703	37.455
21	4	37.576	37.2	41.108	41.567	36.162	38.528	37.909	38.36	39.033	46.389	36	37.52	37.667	37.972
22	1	38.528	38.892	40.559	38.333	38.227	36.622	38.057	39.778	31.727	38.733	41.438	36.067	31.273	36.758
22	2	38.417	38.152	38.35	38.324	37.5	35.759	36.969	37.629	33.364	36.75	41.909	36.314	33.514	35.541
22	3	38.5	37.649	38.486	35.515	37.167	36.25	34.7	35.25	33.875	33.625	31.121	35.091	34.059	33.939
22	4	38.04	37.792	34.636	38.27	37.467	35.944	34.312	37.286	34.265	34.784	36.407	35.485	34.706	33.5
23	1	40.611	41.27	38.156	44	38.062	38.943	40.75	39.68	35.444	42.917	37.033	37.972	36.96	36.267
23	2	40.216	41.424	40.833	42.579	38.308	37.216	38.485	39.25	39.417	40.64	40.25	37.367	36.389	35.263
23	3	37.1	41.327	42.562	42.303	37.933	37.457	37.03	39.25	38.447	39.857	36.027	36.975	37.545	35.6
23	4	39.3	37.267	41.15	40.533	38.5	37.96	37.2	39.9	40.6	39.083	35.967	36.361	36.667	35.933
Annotation: 1 Rest, 2 walking, 3 running, 4 stair activity
